# Supplementary material for: Gold Nanocluster-Based Fluorometric Banoxantrone Assay Enabled by Photoinduced Electron Transfer
Source: Nanomaterials (Basel). 2022 May 30;12(11):1861. doi: 10.3390/nano12111861 (PMC9182391; doi:10.3390/nano12111861)
Supplement: Supplementary file 1 [file nanomaterials-12-01861-s001.zip]

Archive with 1 entries (1 files):
- nanomaterials-1717492-supplementary.pdf
